# Supplementary material for: The Impact of Probiotic Bifidobacterium on Liver Diseases and the Microbiota
Source: Life (Basel). 2024 Feb 8;14(2):239. doi: 10.3390/life14020239 (PMC10890151; doi:10.3390/life14020239)
Supplement: Supplementary file 1 [file life-14-00239-s001.zip › Supplementary File 3.xlsx]

## Sheet: Bifidobacterium_probiotic
Id	Authors	Year	Country	Disease	Population	Type of study	Type of sample	NGS Tecnology	Sequencing type	Differentiate groups approach	Database		N	Groups	Probiotic
1	Xiang, J.Y. et al.	2022	China	ALD	Animal	Preclinical study	Cecal contents	Illumina/HiSeq	V3-V4	Not informed	Not informed		340	56 Control, 56 ALD, 192 ALD + Treatment, 12 Control + Treatment, 24 ALD + Probiotic	Bifidobacterium breve CICC6182
2	He, Q. et al.	2022	China	ALD	Animal	Preclinical study	Stool	Illumina/HiSeq	Metagenomic shotgun	Mann-Whitney	MetaPhIan2	Version 2.0	36	9 Control, 9 ALD, 9 ALD + Treatment, 9 ALD + Probiotic	Bifidobacterium lactis
3	Tian, X. et al.	2020	China	ALD	Animal	Preclinical study	Stool	Illumina/MiSeq	V4-V5	LEfSe	RDP	Unspecified version	40	10 Control, 10 ALD, 10 ALD + Probiotic, 10 Probiotic	Bifidobacterium breve ATCC15700
4	Gómez-Hurtado, I. et al.	2019	Spain	Cirrhosis	Animal	Preclinical study	Stool	Illumina/MiSeq	V4-V5	Kruskal-Wallis	SILVA	Unspecified version	20	8 Control, 6 Cirrhosis, 6 Cirrhosis + Probiotic	Bifidobacterium pseudocatenulatum CECT7765
5	Lu, H. et al	2023	China	Cirrhosis	Human	Randomized clinical trial	Stool	Illumina/HiSeq	Metagenomic shotgun	LEfSe	Not informed		137	30 Control, 57 Cirrhosis, 21 Cirrhosis + Placebo, 29 Cirrhosis + Probiotic	Bifidobacterium longum infantis
6	Wang, G. et al.	2020	China	NAFLD	Animal	Preclinical study	Stool	Illumina/MiSeq	V3-V4	LEfSe	Not informed		80	8 Control, 8 NAFLD, 16 NAFLD + Treatment, 48 NAFLD + Probiotic	Bifidobacterium adolescentis
7	Wang, L. et al.	2021	China	NAFLD	Animal	Preclinical study	Stool	Illumina/MiSeq	V3-V4	LEfSe	Not informed		108	6 Control, 6 NAFLD, 12 NAFLD + Treatment, 84 NAFLD + Probiotic	Bifidobacterium bifidum
8	Lv, H. et al.	2023	China	NAFLD	Animal	Preclinical study	Cecal contents	Illumina/NovaSeq	V3-V4	Not informed	Greengenes	Unspecified version	24	8 Control, 8 NAFLD, 8 NAFLD + Probiotic	Bifidobacterium animalis
9	Lin, Y.C. et al.	2022	Taiwan	NAFLD	Animal	Preclinical study	Stool	Illumina/MiSeq	V3-V4	LEfSe	SILVA	Unspecified version	24	6 Control, 6 NAFLD, 12 NAFLD + Probiotic	Bifidobacterium animalis
10	Ahn, S.B. et al.	2019	Korea	NAFLD	Human	Randomized clinical trial	Stool	Illumina MiSeq	V4-V5	Mann-Whitney	Greengenes	Version 13.5	68	36 NAFLD + Placebo, 32 NAFLD + Probiotic	Bifidobacterium lactis and B. breve
11	Ayob, N. et al.	2023	Malaysia	NAFLD	Human	Randomized clinical trial	Duodenal biopsy	Illumina/iSeq100	V3	LEfSe	GTDB	Version 202	40	22 NAFLD + Placebo, 18 Probiotic	Bifidobacterium bifidum, B. infantis and B. longum
12	Scorletti, E. et al.	2020	United Kingdom	NAFLD	Human	Randomized clinical trial	Stool	Illumina/MiSeq	V5-V6	Mann-Whitney	RDP	Version 1.1	104	49 NAFLD + Placebo, 55 NAFLD + probiotic	Bifidobacterium animalis
